# Supplementary material for: Optimization of 3D Extrusion Printing Parameters for Raw and Extruded Dehulled Andean Fava Bean Flours Using Response Surface Methodology (RSM)
Source: Foods. 2025 Feb 20;14(5):715. doi: 10.3390/foods14050715 (PMC11899543; doi:10.3390/foods14050715)
Supplement: Supplementary file 1 [file foods-14-00715-s001.zip]

Archive with 1 entries (1 files):
- foods-3445511-supplementary.pdf
